# Supplementary material for: Functional Proteomic Profiling of Triple-Negative Breast Cancer
Source: Cells. 2021 Oct 15;10(10):2768. doi: 10.3390/cells10102768 (PMC8535076; doi:10.3390/cells10102768)
Supplement: Supplementary file 1 [file cells-10-02768-s001.zip]

Archive with 1 entries (1 files):
- cells-1366021-supplementary.pdf
